# Supplementary material for: Co-occurring KRAS mutation/LKB1 loss in non-small cell lung cancer cells results in enhanced metabolic activity susceptible to caloric restriction: an in vitro integrated multilevel approach
Source: J Exp Clin Cancer Res. 2018 Dec 4;37:302. doi: 10.1186/s13046-018-0954-5 (PMC6280460; doi:10.1186/s13046-018-0954-5)
Supplement: Supplementary file 2 — Table S2. SRM peptides transitions. (XLSX 26 kb) [file 13046_2018_954_MOESM2_ESM.xlsx]

## Sheet: legend
Q1: The mass-to-charge ratio (m/z) of the peptide ion used as Q1 value.
Q3: The mass-to-charge ratio (m/z) of the fragment ion used as Q3 value.
RT: retention time of the peptide used for retention time alignment.
CE: Collision energy
Proteotipyc peptides: The description of the peptide sequence in the format "Protein ID.Peptide. Gene name.PeptideCharge_FragmentType

## Sheet: Foglio1
Q1	Q3	RT	Proteotipyc peptides	CE
451.771	640.439	11.7	sp|P11177|ODPB_HUMAN.DFLIPIGK.+2y6.	25.1			Q1: The mass-to-charge ratio (m/z) of the peptide ion used as Q1 value.
451.771	527.355	11.7	sp|P11177|ODPB_HUMAN.DFLIPIGK.+2y5.	25.1			Q3: The mass-to-charge ratio (m/z) of the fragment ion used as Q3 value.
451.771	263.103	11.7	sp|P11177|ODPB_HUMAN.DFLIPIGK.+2b2.	25.1			RT: retention time of the peptide used for retention time alignment.
874.445	1002.54	12.8	sp|P11177|ODPB_HUMAN.IMEGPAFNFLDAPAVR.+2y9.	40.3			CE: Collision energy
874.445	513.314	12.8	sp|P11177|ODPB_HUMAN.IMEGPAFNFLDAPAVR.+2y5.	40.3			Proteotipyc peptides: The description of the peptide sequence in the format "Protein ID.Peptide. Gene name.PeptideCharge_FragmentType
874.445	442.277	12.8	sp|P11177|ODPB_HUMAN.IMEGPAFNFLDAPAVR.+2y4.	40.3
886.392	301.114	12.7	sp|P36871|PGM1_HUMAN.ADNFEYSDPVDGSISR.+2b3.	40.8
886.392	262.151	12.7	sp|P36871|PGM1_HUMAN.ADNFEYSDPVDGSISR.+2y5.	40.8
758.826	817.405	10.9	sp|P36871|PGM1_HUMAN.YDYEEVEAEGANK.+2y8.	36.2
758.826	718.337	10.9	sp|P36871|PGM1_HUMAN.YDYEEVEAEGANK.+2y7.	36.2
982.566	1169.73	14.6	sp|P36871|PGM1_HUMAN.INQDPQVMLAPLISIALK.+2y11.	44.2
982.566	925.608	14.6	sp|P36871|PGM1_HUMAN.INQDPQVMLAPLISIALK.+2y9.	44.2
982.566	854.571	14.6	sp|P36871|PGM1_HUMAN.INQDPQVMLAPLISIALK.+2y8.	44.2
413.773	614.387	9.2	sp|P37837|TALDO_HUMAN.LVPVLSAK.+2y6.	23.8
413.773	307.697	9.2	sp|P37837|TALDO_HUMAN.LVPVLSAK.+2y6+2.	23.8
413.773	213.16	9.2	sp|P37837|TALDO_HUMAN.LVPVLSAK.+2b2.	23.8
607.343	987.511	10.6	sp|P37837|TALDO_HUMAN.LLGELLQDNAK.+2y9.	30.7
607.343	688.362	10.6	sp|P37837|TALDO_HUMAN.LLGELLQDNAK.+2y6.	30.7
607.343	575.278	10.6	sp|P37837|TALDO_HUMAN.LLGELLQDNAK.+2y5.	30.7
448.242	636.341	9.2	sp|P04075|ALDOA_HUMAN.ADDGRPFPQVIK.+3y11+2.	22
448.242	578.827	9.2	sp|P04075|ALDOA_HUMAN.ADDGRPFPQVIK.+3y10+2.	22
448.242	521.314	9.2	sp|P04075|ALDOA_HUMAN.ADDGRPFPQVIK.+3y9+2.	22
522.788	690.342	9.3	sp|P04075|ALDOA_HUMAN.QLLLTADDR.+2y6.	27.7
522.788	476.21	9.3	sp|P04075|ALDOA_HUMAN.QLLLTADDR.+2y4.	27.7
522.788	577.258	9.3	sp|P04075|ALDOA_HUMAN.QLLLTADDR.+2y5.	27.7
745.858	1249.57	7	sp|P04075|ALDOA_HUMAN.LQSIGTENTEENR.+2y11.	35.7
745.858	1049.45	7	sp|P04075|ALDOA_HUMAN.LQSIGTENTEENR.+2y9.	35.7
745.858	1162.53	7	sp|P04075|ALDOA_HUMAN.LQSIGTENTEENR.+2y10.	35.7
666.854	978.474	8.8	sp|P04075|ALDOA_HUMAN.GILAADESTGSIAK.+2y10.	32.9
666.854	907.437	8.8	sp|P04075|ALDOA_HUMAN.GILAADESTGSIAK.+2y9.	32.9
666.854	581.801	8.8	sp|P04075|ALDOA_HUMAN.GILAADESTGSIAK.+2y12+2.	32.9
706.399	1042.59	9.9	sp|P04406|G3P_HUMAN.GALQNIIPASTGAAK.+2y11.	34.3
706.399	815.462	9.9	sp|P04406|G3P_HUMAN.GALQNIIPASTGAAK.+2y9.	34.3
588.606	539.257	11.8	sp|P04406|G3P_HUMAN.LISWYDNEFGYSNR.+3y4.	29.6
588.606	376.194	11.8	sp|P04406|G3P_HUMAN.LISWYDNEFGYSNR.+3y3.	29.6
807.454	1003.56	12.4	sp|P04406|G3P_HUMAN.LVINGNPITIFQER.+2y8.	37.9
807.454	579.289	12.4	sp|P04406|G3P_HUMAN.LVINGNPITIFQER.+2y4.	37.9
807.454	701.378	12.4	sp|P04406|G3P_HUMAN.LVINGNPITIFQER.+2y12+2.	37.9
765.901	949.477	10	sp|P04406|G3P_HUMAN.VPTANVSVVDLTC[CAM]R.+2y8.	36.4
765.901	549.281	10	sp|P04406|G3P_HUMAN.VPTANVSVVDLTC[CAM]R.+2y4.	36.4
765.901	716.367	10	sp|P04406|G3P_HUMAN.VPTANVSVVDLTC[CAM]R.+2y13+2.	36.4
675.018	904.957	11.9	sp|P00558|PGK1_HUMAN.ITLPVDFVTADKFDENAK.+3y16+2.	34.3
675.018	848.415	11.9	sp|P00558|PGK1_HUMAN.ITLPVDFVTADKFDENAK.+3y15+2.	34.3
684.359	1159.61	8.3	sp|P00558|PGK1_HUMAN.AHSSMVGVNLPQK.+2y11.	33.5
684.359	755.441	8.3	sp|P00558|PGK1_HUMAN.AHSSMVGVNLPQK.+2y7.	33.5
684.359	996.493	8.3	sp|P00558|PGK1_HUMAN.AHSSMVGVNLPQK.+2b10.	33.5
590.337	792.941	12.4	sp|P00558|PGK1_HUMAN.ALESPERPFLAILGGAK.+3y15+2.	29.7
590.337	728.42	12.4	sp|P00558|PGK1_HUMAN.ALESPERPFLAILGGAK.+3y14+2.	29.7
590.337	684.904	12.4	sp|P00558|PGK1_HUMAN.ALESPERPFLAILGGAK.+3y13+2.	29.7
549.314	885.468	12.2	sp|P00558|PGK1_HUMAN.VLPGVDALSNI.+2y9.	28.6
549.314	333.177	12.2	sp|P00558|PGK1_HUMAN.VLPGVDALSNI.+2y3.	28.6
495.759	846.457	7.3	sp|P14618|KPYM_HUMAN.GSGTAEVELK.+2y8.	26.7
495.759	688.388	7.3	sp|P14618|KPYM_HUMAN.GSGTAEVELK.+2y6.	26.7
890.442	1177.57	11.4	sp|P14618|KPYM_HUMAN.GADFLVTEVENGGSLGSK.+2y12.	40.9
890.442	947.479	11.4	sp|P14618|KPYM_HUMAN.GADFLVTEVENGGSLGSK.+2y10.	40.9
599.327	856.452	9.5	sp|P14618|KPYM_HUMAN.LDIDSPPITAR.+2y8.	30.4
599.327	741.425	9.5	sp|P14618|KPYM_HUMAN.LDIDSPPITAR.+2y7.	30.4
599.327	654.393	9.5	sp|P14618|KPYM_HUMAN.LDIDSPPITAR.+2y6.	30.4
731.911	1186.67	11.8	sp|P14618|KPYM_HUMAN.IYVDDGLISLQVK.+2y11.	35.2
731.911	687.44	11.8	sp|P14618|KPYM_HUMAN.IYVDDGLISLQVK.+2y6.	35.2
731.911	574.356	11.8	sp|P14618|KPYM_HUMAN.IYVDDGLISLQVK.+2y5.	35.2
571.309	686.372	9.9	sp|P14618|KPYM_HUMAN.GDLGIEIPAEK.+2y6.	29.4
571.309	444.245	9.9	sp|P14618|KPYM_HUMAN.GDLGIEIPAEK.+2y4.	29.4
420.769	672.44	8.5	sp|P14618|KPYM_HUMAN.APIIAVTR.+2y6.	24
420.769	559.356	8.5	sp|P14618|KPYM_HUMAN.APIIAVTR.+2y5.	24
420.769	446.272	8.5	sp|P14618|KPYM_HUMAN.APIIAVTR.+2y4.	24
545.266	724.363	11.4	sp|P00338|LDHA_HUMAN.GEMMDLQHGSLFLR.+3y12+2.	27.3
545.266	658.843	11.4	sp|P00338|LDHA_HUMAN.GEMMDLQHGSLFLR.+3y11+2.	27.3
545.266	593.322	11.4	sp|P00338|LDHA_HUMAN.GEMMDLQHGSLFLR.+3y10+2.	27.3
567.785	934.448	7.3	sp|P00338|LDHA_HUMAN.VTLTSEEEAR.+2y8.	29.3
567.785	821.364	7.3	sp|P00338|LDHA_HUMAN.VTLTSEEEAR.+2y7.	29.3
567.785	720.316	7.3	sp|P00338|LDHA_HUMAN.VTLTSEEEAR.+2y6.	29.3
457.295	701.43	9.3	sp|P00338|LDHA_HUMAN.LVIITAGAR.+2y7.	25.3
457.295	588.346	9.3	sp|P00338|LDHA_HUMAN.LVIITAGAR.+2y6.	25.3
457.295	475.262	9.3	sp|P00338|LDHA_HUMAN.LVIITAGAR.+2y5.	25.3
465.295	669.429	11	sp|P00338|LDHA_HUMAN.FIIPNVVK.+2y6.	25.6
465.295	556.345	11	sp|P00338|LDHA_HUMAN.FIIPNVVK.+2y5.	25.6
465.295	261.16	11	sp|P00338|LDHA_HUMAN.FIIPNVVK.+2b2.	25.6
559.796	631.356	10.2	sp|P00338|LDHA_HUMAN.SADTLWGIQK.+2y5.	29
559.796	445.277	10.2	sp|P00338|LDHA_HUMAN.SADTLWGIQK.+2y4.	29
717.369	775.42	9.6	sp|P08559|PDHA1_MVNSNLASVEELK.+2y7.	34.7
717.369	704.382	9.6	sp|P08559|PDHA1_MVNSNLASVEELK.+2y6.	34.7
589.289	775.413	11.2	sp|P08559|PDHA1_VDGMDILC[CAM]VR.+2y6.	30.1
589.289	547.302	11.2	sp|P08559|PDHA1_VDGMDILC[CAM]VR.+2y4.	30.1
617.364	973.568	12.3	sp|P40926|MDHM_HUMAN.IFGVTTLDIVR.+2y9.	31.1
617.364	817.478	12.3	sp|P40926|MDHM_HUMAN.IFGVTTLDIVR.+2y7.	31.1
617.364	716.43	12.3	sp|P40926|MDHM_HUMAN.IFGVTTLDIVR.+2y6.	31.1
537.295	832.441	6.9	sp|P40926|MDHM_HUMAN.IQEAGTEVVK.+2y8.	28.2
537.295	703.398	6.9	sp|P40926|MDHM_HUMAN.IQEAGTEVVK.+2y7.	28.2
537.295	242.15	6.9	sp|P40926|MDHM_HUMAN.IQEAGTEVVK.+2b2.	28.2
862.927	1070.53	9.2	sp|P53597|SUCLG1_LIGPNC[CAM]PGVINPGEC[CAM]K.+2y10.	39.9
862.927	590.26	9.2	sp|P53597|SUCLG1_LIGPNC[CAM]PGVINPGEC[CAM]K.+2y5.	39.9
862.927	749.842	9.2	sp|P53597|SUCLG1_LIGPNC[CAM]PGVINPGEC[CAM]K.+2y14+2.	39.9
327.812	434.236	7	sp|P53597|SUCLG1_HC[CAM]SYTASR.+3y4.	15.4
327.812	262.151	7	sp|P53597|SUCLG1_HC[CAM]SYTASR.+3y2.	15.4
530.283	922.499	7.7	sp|P18669|PGAM1_HUMAN.HYGGLTGLNK.+2y9.	27.9
530.283	759.436	7.7	sp|P18669|PGAM1_HUMAN.HYGGLTGLNK.+2y8.	27.9
530.283	301.13	7.7	sp|P18669|PGAM1_HUMAN.HYGGLTGLNK.+2b2.	27.9
842.459	485.308	13	sp|P18669|PGAM1_HUMAN.ALPFWNEEIVPQIK.+2y4.	39.2
842.459	750.398	13	sp|P18669|PGAM1_HUMAN.ALPFWNEEIVPQIK.+2y12+2.	39.2
433.726	219.113	8.3	sp|P53597|IDH2_FAQMLEK.+2b2.	24.5
433.726	719.376	8.3	sp|P53597|IDH2_FAQMLEK.+2y6.	24.5
513.26	629.296	8.9	sp|P53597|IDH2_WPLYMSTK.+2y5.	27.3
513.26	315.152	8.9	sp|P53597|IDH2_WPLYMSTK.+2y5+2.	27.3
488.782	749.43	9	sp|P48735|IDHP_HUMAN.NILGGTVFR.+2y7.	26.5
488.782	228.134	9	sp|P48735|IDHP_HUMAN.NILGGTVFR.+2b2.	26.5
577.79	409.208	8.9	sp|P48735|IDHP_HUMAN.DIFQEIFDK.+2y3.	29.7
577.79	463.735	8.9	sp|P48735|IDHP_HUMAN.DIFQEIFDK.+2y7+2.	29.7
569.769	764.405	11.2	sp|P00505|AATM_HUMAN.DAGMQLQGYR.+2y6.	29.4
569.769	395.204	11.2	sp|P00505|AATM_HUMAN.DAGMQLQGYR.+2y3.	29.4
634.372	828.457	10.5	sp|P00505|AATM_HUMAN.IAAAILNTPDLR.+2y7.	31.7
634.372	715.373	10.5	sp|P00505|AATM_HUMAN.IAAAILNTPDLR.+2y6.	31.7
451.769	673.424	8.1	sp|P00505|AATM_HUMAN.TQLVSNLK.+2y6.	25.1
451.769	230.114	8.1	sp|P00505|AATM_HUMAN.TQLVSNLK.+2b2.	25.1
636.357	959.527	8.9	sp|P17174|GOT1_VGGVQSLGGTGALR.+2y10.	31.8
636.357	831.468	8.9	sp|P17174|GOT1_VGGVQSLGGTGALR.+2y9.	31.8
431.743	749.394	7.7	sp|P17174|GOT1_.IGADFLAR.+2y7.	24.4
431.743	506.309	7.7	sp|P17174|GOT1_IGADFLAR.+2y4.	24.4
800.417	1015.59	13.6	sp|P17174|AATC_HUMAN.IANDNSLNHEYLPILGLAEFR.+3y9.	41.1
800.417	692.373	13.6	sp|P17174|AATC_HUMAN.IANDNSLNHEYLPILGLAEFR.+3y6.	41.1
649.336	696.379	14.2	sp|P17174|AATC_HUMAN.ITWSNPPAQGAR.+2y7.	32.2
649.336	542.27	14.2	sp|P17174|AATC_HUMAN.ITWSNPPAQGAR.+2y10+2.	32.2
579.969	963.453	10.2	sp|P00367|DHE3_HUMAN.HGGTIPIVPTAEFQDR.+3y8.	29.1
579.969	482.23	10.2	sp|P00367|DHE3_HUMAN.HGGTIPIVPTAEFQDR.+3y8+2.	29.1
869.45	466.241	10.2	sp|P00367|DHE3_HUMAN.HGGTIPIVPTAEFQDR.+2b5.	40.2
621.298	676.351	15.5	sp|P00367|DHE3_HUMAN.YSTDVSVDEVK.+2y6.	31.2
621.298	566.246	15.5	sp|P00367|DHE3_HUMAN.YSTDVSVDEVK.+2b5.	31.2
563.257	848.4	8.9	sp|P00367|DHE3_HUMAN.NYTDNELEK.+2y7.	29.1
563.257	747.352	8.9	sp|P00367|DHE3_HUMAN.NYTDNELEK.+2y6.	29.1
482.267	686.42	10.6	sp|P00367|DHE3_HUMAN.YNLGLDLR.+2y6.	26.2
482.267	573.335	10.6	sp|P00367|DHE3_HUMAN.YNLGLDLR.+2y5.	26.2
482.267	278.114	10.6	sp|P00367|DHE3_HUMAN.YNLGLDLR.+2b2.	26.2
473.746	704.357	8	sp|O94925|GLS_ELVASGENK.+2y7.	25.9
473.746	605.289	8	sp|O94925|GLS_ELVASGENK.+2y6.	25.9
435.756	213.16	8.4	sp|O94925|GLS_VLSPEAVR.+2b2.	24.5
435.756	658.352	8.4	sp|O94925|GLS_VLSPEAVR.+2y6.	24.5
346.721	432.282	9	sp|O94925|GLSK_HUMAN.FITALK.+2y4.	21.3
346.721	331.234	9	sp|O94925|GLSK_HUMAN.FITALK.+2y3.	21.3
552.79	278.114	9.4	sp|O94925|GLS2_NYAIGYYLK.+2b2.	28.8
552.79	423.26	9.4	sp|O94925|GLS2_NYAIGYYLK.+2y3.	28.8
428.256	671.42	10.7	sp|O94925|GLS2_SPLLGGGVR.+2y7.	24.3
428.256	558.336	10.7	sp|O94925|GLS2_SPLLGGGVR.+2y6.	24.3
392.861	511.299	8.5	sp|P15104|GLUL_MTTSASSHLNK.+3y4.	19
392.861	261.156	8.5	sp|P15104|GLUL_.MTTSASSHLNK.+3y2.	19
351.68	360.199	9.3	sp|P15104|GLUL_GGLDNAR.+2y3.	21.5
351.68	246.156	9.3	sp|P15104|GLUL_GGLDNAR.+2y2.	21.5
707.363	1172.58	9.9	sp|P00480|OTC_LQAFQGYQVTMK.+2y10.	34.3
707.363	826.413	9.9	sp|P00480|OTC_LQAFQGYQVTMK.+2y7.	34.3
600.813	856.413	10.9	sp|P00480|OTC_FGMHLQAATPK.+2b8.	30.5
600.813	615.346	10.9	sp|P00480|OTC_FGMHLQAATPK.+2y6.	30.5
678.831	571.254	9.3	sp|P04424|ASL_MAEDLILYC[CAM]TK.+2y4.	33.3
678.831	408.191	9.3	sp|P04424|ASL_MAEDLILYC[CAM]TK.+2y3.	33.3
440.232	709.352	9.1	sp|P04424|ASL_GLPSTYNK.+2y6.	24.7
440.232	355.179	9.1	sp|P04424|ASL_GLPSTYNK.+2y6+2.	24.7
643.325	536.344	12.4	sp|P05089|ARG1_DVDPGEHYILK.+2y4.	32
643.325	478.764	12.4	sp|P05089|ARG1_DVDPGEHYILK.+2y8+2.	32
889.485	794.398	11.5	sp|P05089|ARG1_TVNTAVAITLAC[CAM]FGLAR.+2y7.	40.9
889.485	723.361	11.5	sp|P05089|ARG1_TVNTAVAITLAC[CAM]FGLAR.+2y6.	40.9
402.217	516.314	6.7	sp|P05089|ARG1_ASEQLAGK.+2y5.	23.3
402.217	275.171	6.7	sp|P05089|ARG1_ASEQLAGK.+2y3.	23.3
542.74	765.32	9.2	sp|P48506|GCLC_GYVSDIDC[CAM]R.+2y6.	28.4
542.74	678.288	9.2	sp|P48506|GCLC_GYVSDIDC[CAM]R.+2y5.	28.4
546.285	427.219	9.7	sp|P48506|GCLC_DPLTLFEEK.+2b4.	28.5
546.285	879.482	9.7	sp|P48506|GCLC_DPLTLFEEK.+2y7.	28.5
709.394	919.536	13.3	sp|P48637|GSS_EGIAQTVFLGLNR.+2y8.	34.4
709.394	572.351	13.3	sp|P48637|GSS_EGIAQTVFLGLNR.+2y5.	34.4
709.394	459.267	13.3	sp|P48637|GSS_EGIAQTVFLGLNR.+2y4.	34.4
436.745	227.175	8.3	sp|P48637|GSHB_HUMAN.ILSNNPSK.+2b2.	24.6
436.745	428.25	8.3	sp|P48637|GSHB_HUMAN.ILSNNPSK.+2b4.	24.6
576.859	298.213	11.1	sp|P00390|GSR_ALLTPVAIAAGR.+2b3.	29.6
576.859	855.505	11.1	sp|P00390|GSR_ALLTPVAIAAGR.+2y9.	29.6
576.859	377.732	11.1	sp|P00390|GSR_ALLTPVAIAAGR.+2y8+2.	29.6
569.782	734.35	8.7	sp|P00390|GSR_GIYAVGDVC[CAM]GK.+2y7.	29.4
569.782	635.282	8.7	sp|P00390|GSR_GIYAVGDVC[CAM]GK.+2y6.	29.4
360.523	251.103	6.4	sp|Q6ZQW0|IDO2_SYHITMVTK.+3b2.	17.2
360.523	415.234	6.4	sp|Q6ZQW0|IDO2_SYHITMVTK.+3y7+2.	17.2
360.523	290.162	6.4	sp|Q6ZQW0|IDO2_SYHITMVTK.+3y5+2.	17.2
493.733	217.082	12.1	sp|Q6ZQW0|IDO2_ESGDFLYR.+2b2.	26.6
493.733	338.182	12.1	sp|Q6ZQW0|IDO2_ESGDFLYR.+2y2.	26.6
775.943	242.15	10.1	sp|Q16719|KYNU_IQDLPPVDLSLVNK.+2b2.	36.8
775.943	357.177	10.1	sp|Q16719|KYNU_IQDLPPVDLSLVNK.+2b3.	36.8
939.983	430.157	13.2	sp|Q16719|KYNU_DENAIYFLGNSLGLQPK.+2b4.	42.7
939.983	543.241	13.2	sp|Q16719|KYNU_DENAIYFLGNSLGLQPK.+2b5.	42.7
390.244	349.183	5.9	sp|P00439|PAH_LRPVAGLLSSR.+3y3.	18.8
390.244	450.269	5.9	sp|P00439|PAH_LRPVAGLLSSR.+3y9+2.	18.8
390.244	462.267	5.9	sp|P00439|PAH_LRPVAGLLSSR.+3y4.	18.8
477.797	227.175	10.7	sp|P00439|PAH_LLPLELEK.+2b2.	26.1
477.797	728.419	10.7	sp|P00439|PAH_LLPLELEK.+2y6.	26.1
477.797	518.282	10.7	sp|P00439|PAH_LLPLELEK.+2y4.	26.1
498.269	376.187	10	sp|P00439|PAH_DFLGGLAFR.+2b3.	26.8
498.269	393.224	10	sp|P00439|PAH_DFLGGLAFR.+2y3.	26.8
592.368	342.202	10.5	sp|P54687|BCAT1_DLIVTPATILK.+2b3.	30.2
592.368	743.466	10.5	sp|P54687|BCAT1_DLIVTPATILK.+2y7.	30.2
592.368	642.418	10.5	sp|P54687|BCAT1_DLIVTPATILK.+2y6.	30.2
751.4	1015.48	11.6	sp|P54687|BCAT1_EELLEC[CAM]IQQLVK.+2b8.	35.9
751.4	1130.62	11.6	sp|P54687|BCAT1_EELLEC[CAM]IQQLVK.+2y9.	35.9
751.4	1017.54	11.6	sp|P54687|BCAT1_EELLEC[CAM]IQQLVK.+2y8.	35.9
690.416	330.13	10.9	sp|P09110|ACAA1_AEELGLPILGVLR.+2b3.	33.7
690.416	1050.7	10.9	sp|P09110|ACAA1_AEELGLPILGVLR.+2y10.	33.7
585.858	616.366	10.9	sp|P09110|ACAA1_QVITLLNELK.+2y5.	29.9
585.858	260.197	10.9	sp|P09110|ACAA1_QVITLLNELK.+2y2.	29.9
607.325	203.085	9.9	sp|Q13825|AUH_MAAAVAAAPGALGSLHAGGAR.+3b2.	30.6
607.325	441.729	9.9	sp|Q13825|AUH_MAAAVAAAPGALGSLHAGGAR.+3b11+2.	30.6
395.728	606.328	9.7	sp|Q13825|AUH_AIGMSLAK.+2y6.	23.1
395.728	418.266	9.7	sp|Q13825|AUH_AIGMSLAK.+2y4.	23.1
703.351	887.938	12	sp|Q92947|GCDH_YGIAWGVLGASEFC[CAM]LHTAR.+3y16+2.	35.9
703.351	759.38	12	sp|Q92947|GCDH_YGIAWGVLGASEFC[CAM]LHTAR.+3y14+2.	35.9
703.351	852.42	12	sp|Q92947|GCDH_YGIAWGVLGASEFC[CAM]LHTAR.+3y15+2.	35.9
442.23	633.357	9.7	sp|Q92947|GCDH_SYTLNGTK.+2y6.	24.8
442.23	532.309	9.7	sp|Q92947|GCDH_SYTLNGTK.+2y5.	24.8
1043.86	960.536	14.2	sp|Q92947|GCDH_SSRPEFDWQDPLVLEEQLTTDEILIR.+3y8.	54.4
1043.86	859.488	14.2	sp|Q92947|GCDH_SSRPEFDWQDPLVLEEQLTTDEILIR.+3y7.	54.4
416.75	556.345	8.8	sp|Q92947|GCDH_YLPQLAK.+2y5.	23.9
416.75	278.676	8.8	sp|Q92947|GCDH_YLPQLAK.+2y5+2.	23.9
514.246	717.353	11.1	sp|P11926|ODC1_YFPSDSGVR.+2y7.	27.4
514.246	418.241	11.1	sp|P11926|ODC1_YFPSDSGVR.+2y4.	27.4
489.757	227.175	9	sp|P11926|ODC1_IIYANPC[CAM]K.+2b2.	26.5
489.757	752.34	9	sp|P11926|ODC1_IIYANPC[CAM]K.+2y6.	26.5
551.28	761.342	10.5	sp|P42357|HAL_GLGLLDNEDR.+2y6.	28.7
551.28	648.258	10.5	sp|P42357|HAL_GLGLLDNEDR.+2y5.	28.7
621.84	943.488	10.6	sp|P42357|HAL_TVVYGITTGFGK.+2y9.	31.2
621.84	780.425	10.6	sp|P42357|HAL_TVVYGITTGFGK.+2y8.	31.2
745.388	793.351	10	sp|O95954|FTCD_TQAALVLDC[CAM]LETR.+2y6.	35.7
745.388	678.324	10	sp|O95954|FTCD_TTQAALVLDC[CAM]LETR.+2y5.	35.7
737.881	888.476	11.4	sp|O95954|FTCD_TMGALDVC[CAM]PFIPVR.+2y7.	35.4
737.881	371.24	11.4	sp|O95954|FTCD_TMGALDVC[CAM]PFIPVR.+2y3.	35.4
594.355	215.139	12.5	sp|Q9Y600|CSAD_TTLPPLALFTSK.+2b2.	30.3
594.355	234.145	12.5	sp|Q9Y600|CSAD_TTLPPLALFTSK.+2y2.	30.3
556.919	518.257	10	sp|Q9Y600|CSAD_TC[CAM]HGSQASYLFQQDK.+3y4.	27.9
556.919	686.331	10	sp|Q9Y600|CSAD_TC[CAM]HGSQASYLFQQDK.+3y12+2.	27.9
565.332	917.505	7.6	sp|P30566|ADSL_TVLSQQAASVVK.+2y9.	29.2
565.332	432.282	7.6	sp|P30566|ADSL_VLSQQAASVVK.+2y4.	29.2
498.808	299.171	10	sp|P30566|ADSL_NALDLLLPK.+2b3.	26.8
498.808	357.25	10	sp|P30566|ADSL_NALDLLLPK.+2y3.	26.8
630.333	888.479	8.9	sp|P49915|GMPS_SGNIVAGIANESK.+2y9.	31.5
630.333	789.41	8.9	sp|P49915|GMPS_SGNIVAGIANESK.+2y8.	31.5
621.34	999.547	11	sp|P49915|GMPS_ELGLPEELVSR.+2y9.	31.2
621.34	829.441	11	sp|P49915|GMPS_ELGLPEELVSR.+2y7.	31.2
445.758	229.118	11.3	sp|P49915|GMPS_LDFNLIR.+2b2.	24.9
445.758	777.425	11.3	sp|P31939|ATIC_LDFNLIR.+2y6.	24.9
445.758	662.398	11.3	sp|P31939|ATIC_LDFNLIR.+2y5.	24.9
446.748	272.16	9.7	sp|P31939|ATIC_TGLVEFAR.+2b3.	24.9
446.748	621.335	9.7	sp|P31939|ATIC_TGLVEFAR.+2y5.	24.9
446.748	522.267	9.7	sp|P31939|ATIC_TGLVEFAR.+2y4.	24.9
497.782	794.441	10.2	sp|P31939|ATIC_HUMAN.SLFSNVVTK.+2y7.	26.8
497.782	647.372	10.2	sp|P31939|ATIC_HUMAN.SLFSNVVTK.+2y6.	26.8
858.436	1073.51	13.2	sp|P31939|ATIC_HUMAN.LTEVSISSDAFFPFR.+2y9.	39.8
858.436	566.309	13.2	sp|P31939|ATIC_HUMAN.LTEVSISSDAFFPFR.+2y4.	39.8
858.436	419.24	13.2	sp|P31939|ATIC_HUMAN.LTEVSISSDAFFPFR.+2y3.	39.8
706.844	839.441	11	sp|P49748|ACADV_ASNTAEVFFDGVR.+2y7.	34.3
706.844	740.373	11	sp|P49748|ACADV_ASNTAEVFFDGVR.+2y6.	34.3
759.894	893.473	12.5	sp|P49748|ACADV_HUMAN.VPSENVLGEVGSGFK.+2y9.	36.2
759.894	780.389	12.5	sp|P49748|ACADV_HUMAN.VPSENVLGEVGSGFK.+2y8.	36.2
617.343	804.939	11.7	sp|P49748|ACADV_HUMAN.AGLGSGLSLSGLVHPELSR.+3y16+2.	31.2
617.343	732.912	11.7	sp|P49748|ACADV_HUMAN.AGLGSGLSLSGLVHPELSR.+3y14+2.	31.2
617.343	647.859	11.7	sp|P49748|ACADV_HUMAN.AGLGSGLSLSGLVHPELSR.+3y12+2.	31.2
729.391	1099.61	11.7	sp|P49748|ACADV_HUMAN.NPFGNAGLLLGEAGK.+2y12.	35.1
729.391	857.509	11.7	sp|P49748|ACADV_HUMAN.NPFGNAGLLLGEAGK.+2y9.	35.1
729.391	672.37	11.7	sp|P49748|ACADV_HUMAN.NPFGNAGLLLGEAGK.+2y14+2.	35.1
505.736	317.128	9.4	sp|P33121|ACSL1_C[CAM]GVEVTSMK.+2b3.	27.1
505.736	565.301	9.4	sp|P33121|ACSL1_C[CAM]GVEVTSMK.+2y5.	27.1
505.736	694.344	9.4	sp|P33121|ACSL1_C[CAM]GVEVTSMK.+2y6.	27.1
737.911	961.535	11.8	sp|P33121|ACSL1_AELSLVFVDKPEK.+2y8.	35.4
737.911	862.467	11.8	sp|P33121|ACSL1_AELSLVFVDKPEK.+2y7.	35.4
586.795	924.467	11.8	sp|Q16836|HADH_TFESLVDFSK.+2y8.	30
586.795	795.425	11.8	sp|Q16836|HADH_TFESLVDFSK.+2y7.	30
585.286	274.14	10.9	sp|Q16836|HADH_SVSSSSTASASAK.+2b3.	29.9
585.286	534.288	10.9	sp|Q16836|HADH_SVSSSSTASASAK.+2y6.	29.9
649.839	673.399	13.7	sp|P49327|FAS_HUMAN.VGDPQELNGITR.+2y6.	32.3
649.839	514.28	13.7	sp|P49327|FAS_HUMAN.VGDPQELNGITR.+2y9+2.	32.3
676.871	1023.56	10.8	sp|P49327|FAS_HUMAN.MVVPGLDGAQIPR.+2y10.	33.2
676.871	512.283	10.8	sp|P49327|FAS_HUMAN.MVVPGLDGAQIPR.+2y10+2.	33.2
676.871	561.817	10.8	sp|P49327|FAS_HUMAN.MVVPGLDGAQIPR.+2y11+2.	33.2
339.523	246.156	8.2	sp|Q86SK9|SCD5_ATKPMIEAR.+3y2.	16.1
339.523	358.692	8.2	sp|Q86SK9|SCD5_ATKPMIEAR.+3y6+2.	16.1
715.898	200.139	7.8	sp|Q86SK9|SCD5_AKPLTLLWAYFC[CAM]FLLAALGVTAGAHR.+4b2.	36.5
715.898	612.321	7.8	sp|Q86SK9|SCD5_AKPLTLLWAYFC[CAM]FLLAALGVTAGAHR.+4y6.	36.5
643.859	987.547	10.4	sp|P09917|ALOX5_WITGDVEVVLR.+2y9.	32
643.859	387.271	10.4	sp|P09917|ALOX5_WITGDVEVVLR.+2y3.	32
541.617	857.434	11.3	sp|P09917|ALOX5_THLVSEVFGIAMYR.+3y7.	27.1
541.617	710.365	11.3	sp|P09917|ALOX5_THLVSEVFGIAMYR.+3y6.	27.1
726.36	244.129	13.2	sp|Q32NB8|PGS1_SGVVSSATFEQPSR.+2b3.	35
726.36	343.198	13.2	sp|Q32NB8|PGS1_SGVVSSATFEQPSR.+2b4.	35
749.387	213.16	9.1	sp|Q32NB8|PGS1_VLSSPAEFFELMK.+2b2.	35.8
749.387	278.153	9.1	sp|Q32NB8|PGS1_VLSSPAEFFELMK.+2y2.	35.8
456.732	228.134	9.3	sp|Q9UG56|PISD_NLSEFFR.+2b2.	25.3
456.732	322.187	9.3	sp|Q9UG56|PISD_NLSEFFR.+2y2.	25.3
757.739	704.398	17.4	sp|Q9UG56|PISD_GEHLGEFNLGSTIVLIFEAPK.+3y6.	38.8
757.739	591.314	17.4	sp|Q9UG56|PISD_GEHLGEFNLGSTIVLIFEAPK.+3y5.	38.8
617.814	261.16	12.3	sp|Q86VZ5|SGMS1_LFGDWEAQLR.+2b2.	31.1
617.814	974.469	12.3	sp|Q86VZ5|SGMS1_LFGDWEAQLR.+2y8.	31.1
538.307	227.175	12.3	sp|Q86VZ5|SGMS1_LLDMIETLK.+2b2.	28.2
538.307	849.439	12.3	sp|Q86VZ5|SGMS1_LLDMIETLK.+2y7.	28.2
