# Supplementary material for: Co-occurring KRAS mutation/LKB1 loss in non-small cell lung cancer cells results in enhanced metabolic activity susceptible to caloric restriction: an in vitro integrated multilevel approach
Source: J Exp Clin Cancer Res. 2018 Dec 4;37:302. doi: 10.1186/s13046-018-0954-5 (PMC6280460; doi:10.1186/s13046-018-0954-5)
Supplement: Supplementary file 8 — Table S7. Statistically significant metabolites identified by untargeted and targeted metabolomics. (XLSX 52 kb) [file 13046_2018_954_MOESM8_ESM.xlsx]

## Sheet: legend
Red colour mark metabolite identified in both targeted and un-targeted analysis

## Sheet: K vs WT
Untargeted metabolomics (UT)	Fold change				Peak intensity
Metabolite	K vs WT	Mw_mean	Adduct		K_R1	K_R2	K_R3	WT_R1	WT_R2	WT_R3
Succinic acid	1.50691	117.019	M-H		515.609	768.852	503.255	368.233	416.089	402.022
3-Phosphoglyceric acid	-1.42497	184.984	M-H		873.293	1003.4	871.901	1651.67	1162.98	1102.02
Putrescine	1.84088	89.1073	M+H		5762.23	10337.7	5706.16	3136.08	4822.79	3886.63
Alanine	only K	90.055	M+H		1236.98	1074.68	1166.93	0	0	0
Alpha-aminobutyric acid	1.7336	104.071	M+H		3344.27	3540.64	3676.4	1967.89	2327.24	1796.99
4-Hydroxyproline	1.42328	132.066	M+H		3583.93	3036.26	3647.59	2108.42	2895.12	2210.61
N-Acetylcadaverine	-3.6718	145.134	M+H		0	0	1066.09	1427.46	1362	1125.02
Spermidine	1.29498	146.165	M+H		140663	128138	122981	81086.8	118879	102574
Histidine	1.33916	156.077	M+H		4640.38	4312.24	4720.48	3175.14	4252.93	2782.16
N1-Acetylspermidine	1.4339	188.176	M+H		4068.42	3774.39	3606.25	2170.64	3072.13	2741.79
Spermine	1.2681	203.223	M+H		116927	103281	102520	81747.5	93775.8	78972.9
Acetylcarnitine	1.90441	204.123	M+H		11971.4	11228.4	11360.6	5340.68	6902.7	5904.16
Propionylcarnitine	1.56426	218.139	M+H		3145.77	3155.55	3256.51	1883.69	2222.51	2003.93
Isobutyryl-L-carnitine	2.51978	232.154	M+H		28785.2	24389.8	25643.3	8957.31	11683.3	10639.4
Isovalerylcarnitine	1.50076	246.17	M+H		83663.2	74058.4	77409.9	44565.7	58484.7	53624.5
					mM
Targeted metabolomics (T)
Alanine	1.94303				67.3	48	45	30.2	26.9	25.4
Glutamic acid	-1.32836				763	710	537	907	883	880
Glycine	-1.38093				79.3	73.3	75	123	103	88.3
Acetylcarnitine	1.38066				0.233	0.232	0.206	0.185	0.158	0.143
Butyrylcarnitine	1.99069				0.378	0.364	0.327	0.185	0.179	0.173
Carnosine	-1.38428				0.076	0.079	0.074	0.137	0.1	0.08
Spermidine	1.25042				15.6	11	10.5	10.1	9.6	9.97
Taurine	1.23564				122	114	119	103	88	96.3
Sugar	-1.80027				212	143	96.6	362	228	223
lysoPC a C16:0	2.61795				0.456	1.2	0.386	0.255	0.295	0.23
lysoPC a C18:1	3.67267				0.332	0.737	0.154	0.11	0.11	0.113
lysoPC a C20:4	7.18182				0.058	0.299	0.038	0.015	0.022	0.018
lysoPC a C24:0	3.51852				0.054	0.254	0.072	0.023	0.043	0.042
lysoPC a C28:1	5.50467				0.093	0.415	0.081	0.029	0.031	0.047
PC aa C28:1	4.29897				0.158	0.579	0.097	0.049	0.064	0.081
PC aa C30:0	1.5931				0.277	0.591	0.287	0.267	0.264	0.194
PC aa C30:2	3.22727				0.012	0.049	0.01	0.009	0.005	0.008
PC aa C32:1	1.94976				3.3	6.22	2.9	2.02	2.3	2.05
PC aa C32:2	2.07534				0.398	0.809	0.308	0.195	0.24	0.295
PC aa C34:2	1.93886				2.33	5.17	2.33	1.68	1.67	1.72
PC aa C34:4	2.53913				0.068	0.173	0.051	0.026	0.044	0.045
PC aa C36:2	1.44915				3.02	5.77	3.18	2.9	2.95	2.41
PC aa C36:3	2.2497				0.853	1.94	0.982	0.548	0.575	0.555
PC aa C36:4	1.83905				0.521	1.35	0.597	0.475	0.46	0.407
PC aa C36:5	2.61377				0.382	0.999	0.365	0.188	0.252	0.228
PC aa C38:5	2.46119				0.67	2.3	0.835	0.51	0.503	0.533
PC aa C38:6	2.28954				0.439	0.922	0.434	0.271	0.235	0.278
PC aa C40:4	1.69369				0.047	0.091	0.05	0.034	0.034	0.043
PC ae C30:1	2.975				0.029	0.072	0.018	0.017	0.01	0.013
PC ae C32:1	1.90132				0.556	1.22	0.536	0.464	0.402	0.35
PC ae C34:0	1.89617				0.359	0.648	0.381	0.274	0.293	0.165
PC ae C34:1	1.63989				1.38	2.9	1.64	1.3	1.24	1.07
PC ae C34:2	1.61372				0.366	0.631	0.344	0.296	0.275	0.26
PC ae C36:2	1.78293				0.467	0.965	0.49	0.396	0.372	0.31
PC ae C36:4	2.05179				0.261	0.498	0.271	0.159	0.177	0.166
PC ae C36:5	2.18713				0.159	0.38	0.209	0.137	0.1	0.105
PC ae C38:3	1.87037				0.085	0.139	0.079	0.058	0.072	0.032
PC ae C38:6	2.35849				0.15	0.297	0.178	0.078	0.095	0.092
PC ae C40:5	2.30178				0.082	0.209	0.098	0.054	0.061	0.054
PC ae C42:3	5.18182				0.036	0.095	0.04	0.011	0.011	0.011
SM (OH) C14:1	1.61972				0.067	0.111	0.052	0.046	0.048	0.048
SM C16:1	1.99296				0.08	0.136	0.067	0.05	0.04	0.052

## Sheet: S vs WT
Untargeted metabolomics (UT)	Fold change			Peak intensity
Metabolite	S vs WT	Mw_mean	Adducts	S_R1	S_R2	S_R3	WT_R1	WT_R2	WT_R3
Malic acid	1.72562	133.014	M-H	8714.85	4133.26	3089.13	4039.59	2979.5	2216.6
N-Acetyl-L-aspartic acid	1.57433	174.041	M-H	33395.5	14593.8	14444.8	15841.3	13712.5	10103.8
3-Phosphoglyceric acid	-1.75706	184.984	M-H	760.061	819.27	649.77	1651.67	1162.98	1102.02
Erythrose 4-phosphate	only S	199.002	M-H	683.35	663.525	662.658	0	0	0
Hypotaurine	-1.77573	217.03	M-H	2553.38	1448.26	2784	4375.22	3975.88	3698.36
Pantothenic acid	1.49372	218.104	M-H	33631.2	24433.6	23110.5	17998.9	19928.9	16416.7
Tetradecanoyl-CoA	2.00043	324.762	M-H	1175.42	715.37	669.936	618.713	358.724	302.649
Putrescine	1.94392	89.1073	M+H	10316.3	6402.05	6308.37	3136.08	4822.79	3886.63
Pyroglutamic acid	1.8586	130.05	M+H	21360.1	21313.4	23765.3	11033.1	13324.1	11389.6
N-Acetylputrescine	1.3505	131.118	M+H	1854.48	1848.02	1974.53	1434.62	1584.41	1184.61
4-Hydroxyproline	2.02095	132.066	M+H	5148	4428.16	5003.31	2108.42	2895.12	2210.61
3-Hexenedioic acid	3.41891	145.049	M+H	1288.96	1248.12	1109.42	0	1066.57	0
N-Acetylcadaverine	-3.90761	145.134	M+H	0	1001.76	0	1427.46	1362	1125.02
Spermidine	1.4716	146.165	M+H	149462	129142	166615	81086.8	118879	102574
N-Acetylhistamine	4.30779	154.097	M+H	1351.55	1762.09	1535.03	0	1079.13	0
Histidine	1.49062	156.077	M+H	4997.92	4843.11	5378.54	3175.14	4252.93	2782.16
3-Hydroxymethylglutaric acid	1.2765	185.042	M+H	3410.82	3137.57	3376.62	2204.37	2722.65	2848.16
N1-Acetylspermidine	2.87665	188.176	M+H	7251.75	7457.96	8259.06	2170.64	3072.13	2741.79
Spermine	1.21075	203.223	M+H	120003	96458.2	91670.2	81747.5	93775.8	78972.9
Acetylcarnitine	1.7823	204.123	M+H	10707.9	10454	11182.4	5340.68	6902.7	5904.16
Glycerol 3-phosphate	1.56117	210.977	M+H	3570.54	3570.51	4200.03	2305.91	2390.16	2568.43
Propionylcarnitine	1.39261	218.139	M+H	2940.46	2765.25	2803.35	1883.69	2222.51	2003.93
Asymmetric dimethylarginine	1.15509	225.131	M+H	3691.99	3212.96	3176.92	2997.55	2973.66	2756.97
12-Hydroxydodecanoic acid	2.2088	239.162	M+H	16689.4	13526	11735.1	6906.41	6420.32	5665.69
Myristic acid	1.25945	267.175	M+H	5247.67	4883.33	4683.12	3585.48	4334.08	3842.79
Decanoylcarnitine	1.3582	316.248	M+H	6148.42	4756.2	5489.42	3757.9	4029.08	4283.39
Sedoheptulose 7-phosphate	1.36555	329.005	M+H	4119.99	3172.27	2752.49	2589.6	2566.76	2199.48
Targeted metabolomics (T)				mM
Alanine	1.56242			42.3	45.3	41.3	30.2	26.9	25.4
Arginine	-2.13842			12.4	10.9	12.1	37.7	20.8	17.2
Aspartic acid	1.1371			44.7	52	44.3	43	39.3	41.7
Glutamine	1.27608			256	277	262	238	204	181
Glutamic acid	-1.18299			730	780	747	907	883	880
Glycine	1.32358			147	133	136	123	103	88.3
Isoleucine	-1.28402			15.9	18.3	16.5	25.6	20.1	19.4
Lysine	-2.76625			2.46	1.99	2.01	9.4	4.67	3.8
Ornithine	-2.6994			2.28	1.93	2.51	9	4.97	4.17
Phenilalanine	-1.1736			5.9	6.13	6.23	8.6	6.53	6.3
Threonine	1.18977			24.4	24	23.7	23.4	18.8	18.4
Tyrosine	-1.29512			1.55	1.54	1.62	2.34	1.94	1.82
Valine	-1.41714			6.8	7.17	7.27	12.9	8.97	8.23
Butyrylcarnitine	-1.4244			0.118	0.133	0.126	0.185	0.179	0.173
Valerylcarnitine	-1.17993			0.72	0.714	0.778	0.899	0.914	0.797
Carnosine	-2.55645			0.059	0	0.065	0.137	0.1	0.08
Taurine	-1.66069			56	57.3	59.7	103	88	96.3
Met-SO	-1.77161			0.297	0.36	0.28	0.533	0.73	0.397
Sugar	-2.7522			88.3	72.1	135	362	228	223
lysoPC a C18:1	3.36336			0.611	0.135	0.374	0.11	0.11	0.113
lysoPC a C20:4	5.03636			0.177	0.031	0.069	0.015	0.022	0.018
lysoPC a C28:1	3.11215			0.194	0.065	0.074	0.029	0.031	0.047
PC aa C28:1	3.21134			0.389	0.104	0.13	0.049	0.064	0.081
PC aa C32:1	2.32025			5.86	3.15	5.77	2.02	2.3	2.05
PC aa C34:1	1.78703			16.6	13.2	14	8.77	8.48	7.26
PC aa C34:2	2.37673			4.55	2.66	4.84	1.68	1.67	1.72
PC aa C36:1	1.81963			1.99	1.97	1.77	1.16	1.13	0.859
PC aa C36:2	2.2615			7.26	5.12	6.3	2.9	2.95	2.41
PC aa C36:3	2.64005			1.72	1.03	1.68	0.548	0.575	0.555
PC aa C36:4	2.34277			1.23	0.644	1.27	0.475	0.46	0.407
PC aa C36:5	2.84132			0.743	0.405	0.75	0.188	0.252	0.228
PC aa C38:3	1.88491			0.34	0.344	0.315	0.237	0.17	0.123
PC aa C38:4	2.13231			0.782	0.529	0.768	0.405	0.27	0.3
PC aa C38:5	2.24644			1.43	0.893	1.15	0.51	0.503	0.533
PC aa C38:6	2.85842			0.931	0.42	0.89	0.271	0.235	0.278
PC aa C40:4	1.45946			0.053	0.047	0.062	0.034	0.034	0.043
PC aa C40:5	1.66582			0.273	0.185	0.2	0.145	0.133	0.117
PC ae C34:0	1.44809			0.331	0.342	0.387	0.274	0.293	0.165
PC ae C34:1	1.52355			2.05	1.57	1.88	1.3	1.24	1.07
PC ae C34:2	1.82671			0.554	0.331	0.633	0.296	0.275	0.26
PC ae C36:1	1.77994			0.784	0.694	0.722	0.428	0.414	0.394
PC ae C36:2	2.00742			0.814	0.545	0.805	0.396	0.372	0.31
PC ae C36:3	2.03247			0.253	0.155	0.218	0.125	0.091	0.092
PC ae C36:5	1.77193			0.223	0.147	0.236	0.137	0.1	0.105
PC ae C38:2	1.89496			0.168	0.14	0.143	0.085	0.094	0.059
PC ae C38:3	2.05556			0.112	0.098	0.123	0.058	0.072	0.032
PC ae C38:6	1.90189			0.194	0.117	0.193	0.078	0.095	0.092
PC ae C40:5	1.65089			0.112	0.089	0.078	0.054	0.061	0.054
PC ae C42:3	2.60606			0.039	0.018	0.029	0.011	0.011	0.011
SM (OH) C14:1	1.83803			0.113	0.062	0.086	0.046	0.048	0.048
SM C16:0	1.59394			1.35	1.02	1.21	0.886	0.75	0.61
SM C16:1	2.59859			0.148	0.054	0.167	0.05	0.04	0.052

## Sheet: KS vs WT
Untargeted metabolomics (UT)	Fold change			Peak intensity
Metabolite	KS vs WT	Mw_mean	Adducts	WT_R1	WT_R2	WT_R3	KS_R1	KS_R2	KS_R3
Erythrose 4-phosphate	only KS	199.002	M-H	0	0	0	699.827	689.499	1092.8
Asparagine	9.71572	131.046	M-H	0	430.947	0	1034.34	1228.99	1923.63
Aspartic acid	5.41345	132.03	M-H	513.898	0	0	608.695	853.642	1319.63
Lactic acid	2.85196	89.0246	M-H	2731.91	2417.66	2277.45	4913.54	5092.8	11175.2
Leucine	1.69732	130.087	M-H	1821.56	1512.12	1412.9	2612.71	2449.18	2994.59
Phenylalanine	2.05952	164.072	M-H	563.408	301.777	0	705.55	513.099	563.221
Tyrosine	1.63763	180.067	M-H	488.707	439.024	380.662	648.46	729.708	764.491
Oxalacetic acid	1.20158	112.986	M-H	57081.7	52601.5	53629.2	60954.2	65634.5	69644.1
Oxalosuccinic acid	only KS	189.007	M-H	0	0	0	454.437	470.242	730.587
Pantothenic acid	-1.25796	218.104	M-H	17998.9	19928.9	16416.7	11668.4	11714.1	19818.1
Succinic acid	2.16211	117.019	M-H	368.233	416.089	402.022	618.977	688.667	1257.36
2-Oxovaleric acid	-1.33588	117.055	M+H	2208.26	1636.92	1443.84	1428.09	1242.44	1288.65
3-Dehydroxycarnitine	2.2736	146.118	M+H	4610.68	5828.73	4830.9	9007.1	11531.6	14179.8
4-Hydroxyproline	2.85113	132.066	M+H	2108.42	2895.12	2210.61	6126.57	7455.43	6986.47
Isobutyryl-L-carnitine	4.15278	232.154	M+H	8957.31	11683.3	10639.4	34434.5	46702.3	48762
Creatinine	-1.37892	114.066	M+H	14935.3	13429.5	10779.6	9880.89	9101.58	9405.17
Acetylcarnitine	4.29498	204.123	M+H	5340.68	6902.7	5904.16	20428.5	27478.6	30036.2
L-Alpha-aminobutyric acid	-1.43173	104.071	M+H	1967.89	2327.24	1796.99	1467.48	1354.67	1432.92
Arginine	1.51279	175.119	M+H	22917.8	22941.9	16468.5	29601.2	31295.9	33392.6
Carnitine	5.03086	162.112	M+H	9510.62	13313.1	11037.2	43373.5	57220.2	69756.3
Glutamic acid	1.51848	148.06	M+H	13851.1	17337.5	17358.9	20575.9	25134.4	28008.2
Glutamine	2.4287	147.077	M+H	7315.43	9834.21	8061.85	18428.7	22763	20039.3
Histidine	1.61215	156.077	M+H	3175.14	4252.93	2782.16	4983.15	5977.25	5500.04
Methionine	only KS	150.059	M+H	0	0	0	1012.07	1287.65	1141.52
Proline	1.76817	116.071	M+H	5769.06	7877.89	6703.09	10752.5	12840.4	12389.4
N1-Acetylspermidine	4.28805	188.176	M+H	2170.64	3072.13	2741.79	8383.7	11669	14185.4
N-Acetylcadaverine	only KS	145.134	M+H	1427.46	1362	1125.02	0	0	0
N-Acetylhistamine	3.80112	154.097	M+H	0	1079.13	0	1162.54	1428.2	1511.17
Propionylcarnitine	2.42543	218.139	M+H	1883.69	2222.51	2003.93	4198.51	5353.09	5268.08
Putrescine	1.81092	89.1073	M+H	3136.08	4822.79	3886.63	5513.32	6701.64	9236.3
Pyroglutamic acid	1.92253	130.05	M+H	11033.1	13324.1	11389.6	21078.6	25256.1	22389.6
Spermidine	1.70054	146.165	M+H	81086.8	118879	102574	147404	173770	193308
Isovalerylcarnitine	2.31403	246.17	M+H	44565.7	58484.7	53624.5	97221.1	128811	136518
Targeted metabolomics (T)				mM
Alanine	9.40606			30.2	26.9	25.4	232	270	274
Asparagine	2.84528			111	70	84	212	232	310
Aspartate	3.92742			43	39.3	41.7	131	158	198
Citrulline	2.09824			0.9	0.627	0.57	1.23	1.45	1.72
Glutamine	2.23114			238	204	181	423	477	490
Glutamate	1.39925			907	883	880	1113	1323	1300
Glycine	2.02673			123	103	88.3	197	206	234
Histidine	1.53842			8.7	6.3	5.43	9.53	10.3	11.6
Isoleucine	1.50384			25.6	20.1	19.4	31.4	32.8	33.7
Leucine	1.61337			27.1	21.7	20	35	38.3	37.7
Methionine	1.89865			5.9	4.7	4.2	8.83	9.37	9.9
Phenylalanine	1.5259			8.6	6.53	6.3	10.8	10.9	11
Proline	1.80415			54.3	45.3	40.3	77	91.7	83.7
Serine	2.70457			44.3	40.3	31.5	89	112	113
Threonine	3.02475			23.4	18.8	18.4	52.7	61.3	69.3
Triptophan	1.50656			2.34	1.94	1.82	2.92	3.02	3.25
Tyrosine	1.48594			10.1	7.73	7.07	11.7	11.9	13.4
Sugar	-1.41638			362	228	223	192	182	200
Serotonin	-1.27068			0.067	0.052	0.05	0.039	0.047	0.047
Putrescine	1.74759			24.4	22.3	25.8	37.7	43.3	45.7
Spermidine	1.76609			10.1	9.6	9.97	15.4	18.1	18.9
Valerylcarnitine	1.95019			0.899	0.914	0.797	1.61	1.74	1.74
Acetylcarnitine	3.45679			0.185	0.158	0.143	0.512	0.574	0.594
Butenylcarnitine	3.73184			0.185	0.179	0.173	0.613	0.688	0.703
t4_hydroxyproline	2.81106			34.3	27.8	24.7	69.7	86	88.3
lysoPC a C28:1	3.25234			0.029	0.031	0.047	0.055	0.061	0.232
lysoPC a C18:1	4.01802			0.11	0.11	0.113	0.128	0.38	0.83
PC ae C42:3	1.93939			0.011	0.011	0.011	0.017	0.015	0.032
PC aa C32:1	2.22135			2.02	2.3	2.05	3.37	4.41	6.37
PC aa C32:2	2.52603			0.195	0.24	0.295	0.387	0.633	0.824
PC aa C34:1	1.40677			8.77	8.48	7.26	10.6	8.78	15.1
PC aa C34:2	2.05917			1.68	1.67	1.72	2.44	3.48	4.52
PC aa C34:4	2.06087			0.026	0.044	0.045	0.058	0.075	0.104
PC aa C36:2	1.60775			2.9	2.95	2.41	3.69	3.65	5.94
PC aa C36:3	1.87068			0.548	0.575	0.555	0.779	1.01	1.35
PC aa C36:4	1.62146			0.475	0.46	0.407	0.566	0.722	0.888
PC aa C36:5	2.42365			0.188	0.252	0.228	0.369	0.519	0.731
PC aa C38:5	1.44825			0.51	0.503	0.533	0.584	0.595	1.06
PC aa C38:6	1.8023			0.271	0.235	0.278	0.345	0.462	0.606
PC ae C30:1	2.625			0.017	0.01	0.013	0.019	0.028	0.058
PC ae C32:1	1.76809			0.464	0.402	0.35	0.552	0.645	0.953
PC ae C34:0	1.61066			0.274	0.293	0.165	0.352	0.306	0.521
PC ae C34:1	1.41828			1.3	1.24	1.07	1.61	1.32	2.19
PC ae C34:2	1.8231			0.296	0.275	0.26	0.428	0.471	0.616
PC ae C36:1	1.79207			0.428	0.414	0.394	0.692	0.56	0.963
PC ae C36:2	1.859			0.396	0.372	0.31	0.547	0.572	0.885
PC ae C36:3	1.68831			0.125	0.091	0.092	0.136	0.153	0.231
PC ae C38:6	1.8			0.078	0.095	0.092	0.145	0.165	0.167
SM C16:0	1.90561			0.886	0.75	0.61	1.27	1.09	1.92
SM C16:1	3.11972			0.05	0.04	0.052	0.103	0.134	0.206
SM (OH) C14:1	2.09859			0.046	0.048	0.048	0.081	0.073	0.144
SM (OH) C16:1	1.71429			0.015	0.019	0.015	0.029	0.024	0.031

## Sheet: KS vs K
Untargeted metabolomics (UT)	Fold change			Peak intensity
Metabolite	KS vs K	Mw_mean	Adducts	K_R1	K_R2	K_R3	KS_R1	KS_R2	KS_R3
Lactic acid	1.67834	89.0246	M-H	3747.86	6321.36	2551.3	4913.54	5092.8	11175.2
Leucine	1.45293	130.087	M-H	2112.44	1863.4	1569.13	2612.71	2449.18	2994.59
Asparagine	3.46989	131.046	M-H	356.242	458.721	391.691	1034.34	1228.99	1923.63
Aspartic acid	6.13252	132.03	M-H	0	453.641	0	608.695	853.642	1319.63
Malic acid	1.05546	133.014	M-H	3199.94	12609.4	3399.6	2992.26	3188.92	14093.1
2-Octenoic acid	1.32408	141.09	M-H	6460.05	7144.6	5944.26	7025.21	7071.2	11787.9
Phenylalanine	2.48439	164.072	M-H	376.327	340.901	0	705.55	513.099	563.221
2-Octenedioic acid	2.12691	171.064	M-H	1106.68	978.2	537.425	1362.31	1248.69	2966.41
N-Acetyl-L-aspartic acid	1.00127	174.041	M-H	10129.3	36298.6	10279.5	8875.34	10076.7	37827.4
Tyrosine	1.47613	180.067	M-H	544.098	517.314	390.13	648.46	729.708	764.491
3-Phosphoglyceric acid	-1.34982	184.984	M-H	873.293	1003.4	871.901	564.771	623.039	848.451
Oxalosuccinic acid	only KS	189.007	M-H	0	0	0	454.437	470.242	730.587
Citric acid	-1.3325	191.02	M-H	961.205	9981.18	946.07	845.503	1055.13	7021.27
Erythrose 4-phosphate	2.54273	199.002	M-H	0	426.605	549.56	699.827	689.499	1092.8
Pantothenic acid	-1.21141	218.104	M-H	16273.6	21815.6	14244.5	11668.4	11714.1	19818.1
Stearic acid	-1.60353	283.264	M-H	2840.9	87273.2	2690.99	2436.85	2045.45	53393
Alanine	1.5021	90.055	M+H	1236.98	1074.68	1166.93	1451.96	1816.45	1956.79
Glycolic acid	-1.15773	99.0036	M+H	1767.04	1657.59	1578.68	1482.38	1333.21	1506.07
2-Aminobutyric acid	-2.48205	104.071	M+H	3344.27	3540.64	3676.4	1467.48	1354.67	1432.92
Creatinine	-1.1539	114.066	M+H	10325	10534.2	11897.4	9880.89	9101.58	9405.17
Proline	1.42491	116.071	M+H	8882.79	7627.24	8742.34	10752.5	12840.4	12389.4
Pyroglutamic acid	1.74479	130.05	M+H	13607.2	11577.8	14203.3	21078.6	25256.1	22389.6
Pipecolic acid	-1.4099	130.086	M+H	2892.95	2767.09	2831.27	2007.7	1855.04	2159.88
4-Hydroxyproline	2.0032	132.066	M+H	3583.93	3036.26	3647.59	6126.57	7455.43	6986.47
Vinylacetylglycine	-3.4265	144.064	M+H	1185.56	1155.74	1273.91	0	0	1055.07
Spermidine	1.31318	146.165	M+H	140663	128138	122981	147404	173770	193308
Glutamine	1.97874	147.077	M+H	10945.2	9021.53	10977.8	18428.7	22763	20039.3
Glutamic acid	1.45758	148.06	M+H	17312.7	18119.8	15143.3	20575.9	25134.4	28008.2
Methionine	only KS	150.059	M+H	0	0	0	1012.07	1287.65	1141.52
Dihydrothymine	only KS	151.048	M+H	0	0	0	1629.74	2006.68	2127.57
Histidine	1.20386	156.077	M+H	4640.38	4312.24	4720.48	4983.15	5977.25	5500.04
Arginine	1.34838	175.119	M+H	27825.6	21033.8	21068.6	29601.2	31295.9	33392.6
N1-Acetylspermidine	2.99048	188.176	M+H	4068.42	3774.39	3606.25	8383.7	11669	14185.4
Acetylcarnitine	2.25528	204.123	M+H	11971.4	11228.4	11360.6	20428.5	27478.6	30036.2
Indolelactic acid	-1.31675	206.083	M+H	1517.35	1983.41	1423.06	1094.92	1247.19	1397.28
Propionylcarnitine	1.55053	218.139	M+H	3145.77	3155.55	3256.51	4198.51	5353.09	5268.08
Isobutyryl-L-carnitine	1.64808	232.154	M+H	28785.2	24389.8	25643.3	34434.5	46702.3	48762
Isovalerylcarnitine	1.5419	246.17	M+H	83663.2	74058.4	77409.9	97221.1	128811	136518
Targeted metabolomics (T)				mM
Alanine	4.84092			67.3	48	45	232	270	274
Arginine	1.5975			24.8	18.5	20.8	33.1	33.3	36
Asparagine	3.13774			99	71	70.3	212	232	310
Aspartic acid	3.47857			53.7	44	42.3	131	158	198
Citrulline	1.96692			0.817	0.793	0.627	1.23	1.45	1.72
Glutamine	2.17868			223	204	211	423	477	490
Glutamic acid	1.85871			763	710	537	1113	1323	1300
Glycine	2.79877			79.3	73.3	75	197	206	234
Histidine	1.50167			7.07	6.83	7.03	9.53	10.3	11.6
Isoleucine	1.40459			26.2	22.3	21.2	31.4	32.8	33.7
Leucine	1.44343			27.9	24.9	24.1	35	38.3	37.7
Lysine	1.50979			6.3	3.8	4.2	7.13	6.73	7.73
Methionine	1.63944			6.1	5.37	5.67	8.83	9.37	9.9
Phenylalanine	1.51109			8.5	6.57	6.57	10.8	10.9	11
Proline	1.78627			50.3	45	46	77	91.7	83.7
Serine	2.67007			39	38.3	40.3	89	112	113
Threonine	2.90491			24.4	19.7	19	52.7	61.3	69.3
Tryptophan	1.52152			2.24	1.89	1.91	2.92	3.02	3.25
Tyrosine	1.44928			9.1	8.43	8	11.7	11.9	13.4
Valine	1.20761			10.6	9.1	9.2	11.1	11.1	12.7
Acetylcarinitine	2.50373			0.233	0.232	0.206	0.512	0.574	0.594
Butyrylcarnitine	1.87465			0.378	0.364	0.327	0.613	0.688	0.703
Valerylcarnitine	1.70405			1.04	1.06	0.887	1.61	1.74	1.74
Carnosine	1.59825			0.076	0.079	0.074	0.111	0.121	0.134
Putrescine	1.51737			33.2	24.7	25.6	37.7	43.3	45.7
t4-OH-Pro	2.51029			37.7	30.5	29	69.7	86	88.3
alpha-AAA	1.33023			1.47	1.3	1.53	1.81	1.92	1.99
Taurine	-1.25887			122	114	119	80.7	98.3	103
PC aa C40:4	-2.08889			0.047	0.091	0.05	0.031	0.022	0.037
PC ae C36:4	-1.78819			0.261	0.498	0.271	0.185	0.174	0.217
PC ae C42:3	-2.67188			0.036	0.095	0.04	0.017	0.015	0.032

## Sheet: KS vs S
Untargeted metabolomics (UT)	Fold change			Peak intensity
Metabolite	KS vs S	Mw_mean	Adducts	KS_R1	KS_R2	KS_R3	S_R1	S_R2	S_R3
Lactic acid	2.82021	89.0246	M-H	4913.54	5092.8	11175.2	3321.12	2166.82	2022.7
Succinic acid	2.18413	117.019	M-H	618.977	688.667	1257.36	419.55	360.973	393.861
Pyroglutamic acid	1.5469	128.035	M-H	3408.72	3732.8	6062.36	2986.32	2609.9	2939.48
Leucine	2.40204	130.087	M-H	2612.71	2449.18	2994.59	1042.07	1171.22	1140.72
Asparagine	2.31131	131.046	M-H	1034.34	1228.99	1923.63	630.803	577.395	603.316
Aspartic acid	2.8567	132.03	M-H	608.695	853.642	1319.63	461.229	0	512.609
Phenylalanine	4.61929	164.072	M-H	705.55	513.099	563.221	0	385.745	0
Tyrosine	1.9484	180.067	M-H	648.46	729.708	764.491	358.53	337.517	403.654
Oxalosuccinic acid no msms	2.65948	189.007	M-H	454.437	470.242	730.587	302.13	0	320.273
Pantothenic acid	-1.87903	218.104	M-H	11668.4	11714.1	19818.1	33631.2	24433.6	23110.5
Alanine	1.65782	90.055	M+H	1451.96	1816.45	1956.79	1015.83	1115.64	1020.38
Creatinine	-1.2273	114.066	M+H	9880.89	9101.58	9405.17	12749.8	11274.6	10815.8
Proline	1.32606	116.071	M+H	10752.5	12840.4	12389.4	9496.62	8253.5	9384.53
Valine	1.22543	118.086	M+H	198218	179015	177100	158499	142545	151315
4-Hydroxyproline	1.41078	132.066	M+H	6126.57	7455.43	6986.47	5148	4428.16	5003.31
Glutaric acid	-1.15109	133.05	M+H	13351.4	11777.1	12356.5	13970.9	14578.3	14599.2
Methionine	only KS	150.059	M+H	1012.07	1287.65	1141.52	0	0	0
Arginine	1.79876	175.119	M+H	29601.2	31295.9	33392.6	17609.2	16088.2	18721.7
N1-Acetylspermidine	1.49064	188.176	M+H	8383.7	11669	14185.4	7251.75	7457.96	8259.06
Acetylcarnitine	2.4098	204.123	M+H	20428.5	27478.6	30036.2	10707.9	10454	11182.4
Propionylcarnitine	1.74163	218.139	M+H	4198.51	5353.09	5268.08	2940.46	2765.25	2803.35
Isobutyryl-L-carnitine	3.74935	232.154	M+H	34434.5	46702.3	48762	11674.1	11083.1	11888.5
Isovalerylcarnitine	1.68621	246.17	M+H	97221.1	128811	136518	70204	69261.9	75542.8
Decanoylcarnitine	-1.35245	316.248	M+H	3306.66	4324.78	4490.29	6148.42	4756.2	5489.42
Targeted metabolomics (T)				mM
Alanine	6.02017			232	270	274	42.3	45.3	41.3
Arginine	2.89266			33.1	33.3	36	12.4	10.9	12.1
Asparagine	2.54988			212	232	310	104	102	89.7
Aspartic acid	3.4539			131	158	198	44.7	52	44.3
Citrulline	2.53456			1.23	1.45	1.72	0.583	0.68	0.473
Glutamine	1.74843			423	477	490	256	277	262
Glutamic acid	1.65529			1113	1323	1300	730	780	747
Glycine	1.53125			197	206	234	147	133	136
Histidine	1.83372			9.53	10.3	11.6	5.47	5.97	5.7
Isoleucine	1.93097			31.4	32.8	33.7	15.9	18.3	16.5
Leucine	1.94056			35	38.3	37.7	18.7	20.9	17.6
Lysine	3.34211			7.13	6.73	7.73	2.46	1.99	2.01
Methionine	1.95139			8.83	9.37	9.9	4.83	4.8	4.77
Ornithine	3.03125			6	6.67	7.7	2.28	1.93	2.51
Phenylalanine	1.7908			10.8	10.9	11	5.9	6.13	6.23
Proline	2.11567			77	91.7	83.7	38	39	42.3
Serine	2.31393			89	112	113	45.7	41.7	48.3
Threonine	2.5423			52.7	61.3	69.3	24.4	24	23.7
Tryptophan	1.95117			2.92	3.02	3.25	1.55	1.54	1.62
Tyrosine	1.72655			11.7	11.9	13.4	7.23	6.9	7.3
Valine	1.64313			11.1	11.1	12.7	6.8	7.17	7.27
Acetylcarinitine	3.11111			0.512	0.574	0.594	0.181	0.171	0.188
Butyrylcarnitine	5.31565			0.613	0.688	0.703	0.118	0.133	0.126
Valerylcarnitine	2.30108			1.61	1.74	1.74	0.72	0.714	0.778
alpha-AAA	1.70238			1.81	1.92	1.99	1.09	1.26	1.01
Carnosine	2.95161			0.111	0.121	0.134	0.059	0	0.065
Met-SO	1.66062			0.653	0.39	0.513	0.297	0.36	0.28
Putrescine	1.85505			37.7	43.3	45.7	23.1	23.2	22
Spermidine	1.57499			15.4	18.1	18.9	13	9.87	10.4
t4-OH-Pro	2.40394			69.7	86	88.3	34.7	29.8	37
Taurine	1.63006			80.7	98.3	103	56	57.3	59.7
Sugar	1.94313			192	182	200	88.3	72.1	135
PC aa C38:3	-1.53692			0.214	0.173	0.263	0.34	0.344	0.315
PC aa C40:4	-1.8			0.031	0.022	0.037	0.053	0.047	0.062
PC aa C40:5	-1.68286			0.143	0.097	0.151	0.273	0.185	0.2
